# Supplementary material for: NLP-based tools for localization of the epileptogenic zone in patients with drug-resistant focal epilepsy
Source: Sci Rep. 2024 Jan 29;14:2349. doi: 10.1038/s41598-024-51846-6 (PMC10825198; doi:10.1038/s41598-024-51846-6)
Supplement: Supplementary file 2 — Supplementary Table S2. [file 41598_2024_51846_MOESM2_ESM.xlsx]

## Sheet: Sheet1
	Description epi Aw (Altered Awareness)	Location (Sublobar)	Etiology	MRI Lesional	Resection	SEEG
Patient 1	Focal - Non-Aw - Motor - Hypermotor	Parasagittal right	FCD II	1	Lesionectomy and cortectomy	1
Patient 2	Focal - Non-Aw - Motor - Hypermotor	Centro-perisilviana left	FCD	1	0	0
Patient 3	n.c.	Left Supplementary Motor Area	n.c.	n.c.	n.c.	n.c.
Patient 4	Focal - Non-Aw - Motor - Hypermotor	Sulcus F1-F2 left	Gliosis	1	Mesial frontal cortectomy left	1
Patient 7	Focal - Non-Aw - Non-motor - Sensitive	Temporo-occipital	Gliosis, rare dysmorphic neurons	0	Occipitotemporal cortectomy left	1
Patient 8	Focal - Non-Aw - Non-motor - Emotional	Temporal	Gliosis	0	Right anterior temporal cortectomy	0
Patient 9	Focal - Non-Aw - Non-motor - Vegetative	Right anteromesial temporal	Hippocampal sclerosis, small nodular heterotopia	1	Right anterior temporal cortectomy	0
Patient 10	Focal - Aw - Motor - Automatisms with aura	Fourth temporal gyrus left	FCD IIIc	1	Temporal cortectomy left	0
Patient 11	Focal - Non-Aw - Non-motor - Vegetative	Right Mesial Temporal	HS	1	Right temporal cortectomy	0
Patient 12	Focal - Aw - Motor - Automatisms	Temporl mesiale left	n.c.	0	n.c.	0
Patient 14	Focal - Non-Aw - Non-motor - Sensitive	1st Temporal Right Convolution	Gangliocytoma associated with glioneuronal hamartoma	1	Right temporal cortectomy	0
Patient 15	Focal - Non-Aw - Motor - Clonic	Sulcus F1-F2 right	FCD IIb	1	Right cortectomy and frontal lesionectomy	1
Patient 16	Focal - Aw - Motor - Automatisms	T1-T2-T3-T4 hippo and parahippocampus left	Ganglioglioma grade 1	1	Left temporal lobectomy	0
Patient 17	Focal - Aw - Motor - Clonic - Bilateral Tonic-Clonic Evolution (EBTS)	Right Hemisphere	Right hemispherical polymicrogyria	1	Right hemispheretomy according to villemure	0
Patient 18	Focal - Aw - Motor - Automatisms	Right anterior-mesial temporal	Hippocampal sclerosis (HS) right type 1	1	Right antero-mesial temporal lobectomy	0
Patient 19	Focal - non-Aw - Non-motor - Vegetative	Anterior Temporal left	Gliosis	0	Temporal cortectomy left	1
Patient 20	Focal - non-Aw - Non-motor - Cognitive - Vegetative	Antero-mesial temporal left	FCD Ic	0	Antero-mesial temporal lobectomy left	1
Patient 21	Focal - Non-Aw - Motor - Tonic	Front left	FCD IIa	1	Frontal cortectomy left	1
Patient 22	Focal - Aw - Motor - Automatisms	Polar and mesial Temporal	FCD IIIa	1	Left temporal lobectomy	0
Patient 23	Focal - Non-Aw - Non-Motor - Vegetative	Polar Temporal + Amygdala + Uncus	Dysembryoneuroepithelioma	1	left temporal cortectomy and lesionectomy	0
Patient 24	Focal - Aw - Non-motor - Vegetative (aura)	Temporal pole + T1-2-3-4 + right hippocampus	HS	0	Right temporal cortectomy	0
Patient 25	Focal - Non-Aw - Motor - Tonic - EBTC	Right fronto-central-parietal	Gliosis due to ischeic vascular lesion	1	Right fronto-center-parietal resection	0
Patient 26	Focal - Non-Aw - Non-motor - Vegetative - Emotional	Right Polar Temporal	FCD IIIa	1	left temporal cortectomy and lesionectomy	0
Patient 27	Focal - Non-Aw - Non-Motor - Vegetative	Right temporo-occipital	FCD IB	1	Right Occipital Temporal Cortectomy	1
Patient 28	Focal - Aw - Motor - Automatisms, evolution and hemitonic	Circonv tempor sup right	Ganglioglioma grade 1	1	Right anterior temporal lobectomy with lesionectomy	0
Patient 29	Focal - non-Aw - Motor - Spasm	Fronto-opercular and orbital left	FCD IIa	1	Fronto-insular cortectomy-lesionectomy left	0
Patient 30	Focal - Aw - Motor - Tonic + automatisms	Right anterior-middle temporal	HS	1	Right antero-mesial temporal lobectomy	0
Patient 31	Focal - Aw - Motor - Automatisms	Anteromesial temporal left	Gliosis	0	Anteromesial temporal lobectomy left	0
Patient 32	Focal - Non-Aw - Non-motor - Sensitive (walking)	Posterior to ascending parietal	FCD IIb	1	Lesionectomy and parietal cortectomy left	0
Patient 33	Focal - Non-Aw - Motor - Clonic	Right operculum	FCD IIb	0	Right opercular cortectomy	1
Patient 34	Focal - Aw - Motor - Automatisms	Right Temporal	Gliosis	0	Right temporo-mesial cortectomy	1
Patient 35	Focal - Aw - Motor - Automatisms	Hippocampal	HS	1	Right temporal cortectomy	0
Patient 36	Focal - Non-Aw - Motor - Tonic	Frontoinsular left	FCD IIa	1	Lesionectomy and fronto-insular cortectomy left	0
Patient 37	Focal - Non-Aw - Non-Motor - Vegetative	Anterior temporal and middle left	HS	1	Left temporal cortectomy	0
Patient 38	Focal - Aw - Motor - Automatisms	Anterior Temporal left	HS	1	Lobectomy/anterior temporal disconnection left	0
Patient 39	Focal - Non-Aw - Motor - Tonic	Fronto-opercular	FCD IIb	1	Lesionectomy-frontal cortectomy left	0
Patient 40	Focal - Non-Aw - Motor - Atonic	Occipital parietus	Leptomeningeal angiomatosis in Weber sturge	1	Parieto-Occipital cortectomy left	0
Patient 41	Focal - Non-Aw - Motor - Tonic	Left inferior dorsolateral occipital	Cortical tuber	1	Left occipital lesionectomy	0
Patient 42	Focal - Non-Aw - Non-motor - Vegetative	Mesial temporal left	HS	0	Temporal cortectomy left	0
Patient 43	Focal - Aw - Non-Motor - Sensitive	Occipito-temporal basolateral left	FCD IIa	1	Parietal cortectomy/lesionectomy left	0
Patient 44	Focal - Non-Aw - Motor - Hypermotor	frontal-opercular left	FCD IIb	1	Opercular lesionectomy left	0
Patient 45	Focal - Non-Aw - Motor - Hypermotor	Front left	Gliosis	0	Frontal cortectomy left	1
Patient 46	Focal - Non-Aw - Motor - Spasms	Right polar mesial Temporal	Gliosis	1	Right fronto-insulo-temporal cortectomy	1
Patient 47	Focal - Aw - Motor - Automatisms	Hippocampus and temporal	Astrocytoma + Gliosis and Atrophy	1	Lesionectomy and right temporal cortectomy	0
Patient 48	Focal - Non-Aw - Motor - Hypermotor	Front-central left track	Gliosis	0	Frontal cortectomy left	1
Patient 49	Focal - Aw - Non-Motor - Vegetative	Dorsolateral TPO	FCD IIb	1	Cortectomy lesionectomy TPO left	1
Patient 50	Focal - Non-Aw - Non-motor - Cognitive	Baseline temporal left	Gliosis	1	Temporal cortectomy left	1
Patient 51	Focal - Non-Aw - Non-motor - Cognitive	Right basal temporal	Grade I transitional meningioma with meningiomatosis, HS	1	Right cortectomy and temporal lesionectomy	0
Patient 52	Focal - Non-Aw - Non-motor - Cognitive	Right temporo-insul-opercular	Gliosis	1	Right temporal lobectomy	1
Patient 53	Focal - Non-Aw - Non-motor - Cognitive/Vegetative	Right and polar mesial temporal	HS	1	Right temporal cortectomy	1
Patient 54	Focal - Aw - Motor - Clonic	Front-central left	Gliosis	1	Lesionectomy and left frontal cortectomy	0
Patient 55	Focal - Non-Aw - Non-motor - Vegetative	Antero-mesial and parasylvian temporal	Meningioma Meningioma Grade I + HS III	1	Lobectomy - left antero-mesial temporal lesionectomy, left parasylvian lesionectomy	0
Patient 56	Focal - Non-Aw - Non-Motor - Sensitive	Insular - Temporal	Gliosis	0	Temporo-insul-opercular cortectomy left	1
Patient 57	Focal - Aw - Motor - Automatisms	Hippocampal and basal temporo + right occipital temporo	Gliosis	1	Right occipital temporo-parietal cortectomy-disconnection	1
Patient 58	Focal - Motor Aw - Hyperkinetics	Antero-mesial temporal left	Oligodendoglioma grade II	0	Temporal lobectomy left	1
Patient 59	Focal - non-Aw - Motor - Clonic	Precentral sulcus	FCD IIa	1	left central lesionectomy	0
Patient 60	Focal - Non-Aw - Non-motor - Sensitive	Temporo-occipital right mesial	Pleomorphic Xanthoastrocytoma Grade II	1	Lesionectomy - right temporo-occipital cortectomy	1
Patient 61	Focal - Non-Aw - Non-motor - Sensitive	First right frontal gyrus	FCD IIb	0	Lesionectomy-right frontal cortectomy	1
Patient 62	Focal Non-Aw Non-Motor Sensory	Occipital lat left	Gliosis	1	Left lateral occipital cortectomy	1
Patient 63	Focal - Aw - motor - tonic	Sulcus F1-F2 right	FCD IIb	1	Lesionectomy of the left frontal cortectomy	1
Patient 64	Focal - Non-Awo - Non-motor - Sensitive, then automatisms	Anterior Temporal left	FCD IIIb	1	Lesionectomy - left temporal cortectomy	0
Patient 65	Focal Aw Tonic Motor	Posterior left hemisphere	Malacic area	1	Peri-insular hemispheretomy left	0
Patient 66	Focal - Non-Aw - Motor - Automatisms	Right Polar Temporal	Gliosis	0	Right temporal cortectomy	1
Patient 67	Focal - Non-Aw - Non-motor - Emotional	Polar Temporal left	Gliosis	1	Temporal cortectomy left	1
Patient 68	Focal - Aw - Motor - Clonic EBTS // Focal non-Aw Non-Motor Cognitive	Right front	Cortical scar	1	Right cortectomy and frontal lesionectomy	1
Patient 69	Focal Non-Aw - Non-motor - Sensitive / Cognitive / Vegetative	Hippocampus and anterior T1 - T4	FCD IIIa	1	Temporal cortectomy left	0
Patient 70	Focal Non Aw Hyperkinetic Mot	Temporopolar and anterior frontal	FCD Ia	1	Right temporofrontal cortectomy	1
Patient 71	Focal Aw Nmot Veget / Cognit	Hippocampus + T1 and T4 anteromemean	HS + FCD Ib	1	Temporal cortectomy left	0
Patient 72	Focal Aw Nmot Veget/ Mot Automatismi	T2	Gliosis	1	Right temporal cortectomy	1
Patient 73	Focal Aw Nmot Emoz then automatisms	Hippocampus and T1	Hs	0	Right temporal cortectomy	0
Patient 74	Focal Aw Nmot emoz/sensitive	Right parietal girdle	FCD IIb	1	Right parietal cortectomy	1
Patient 75	Focal NAw Nmot emoz/sensitive	Anterior Temporal left	Gliosis	1	Temporal cortectomy left	1
Patient 76	Focal NAw Mot Hyperkinetics	Polar front	Ganglioglioma grade I	1	Lesionectomy-frontal cortectomy left	0
Patient 77	Focal NAw NMOT Sensit	Frontal, back-lat, posterior, right	Cavernous hemangioma	1	Right frontal lesionectomy	0
Patient 78	Focal NAw NMOT Vegetative	Right insul-opercular	FCD Ia	1	Right perysylvian insulus cortectomy	1
Patient 79	Foc NAw MOT Hypermotor	Track left	FCD IIb	0	Left frontal cortectomy and lesionectomy	1
Patient 80	Foc Aw Mot Automatismi	Front left	Pilocytic Astrocytoma Grade I	1	Frontal cortectomy left	1
Patient 81	Foc NAw NMOT Sensitiva then automatisms	Mesial and opercular temporal	HS and Fronto-opercular Gliosis	1	Right temporofrontal brain resection	1
Patient 82	Foca NAw NMOT Automatismi	T1-T2-T3-T4-T5	HS and Gliosis	1	Temporal cortectomy left	1
Patient 83	Foc Aw MOT Automatisms	Right anterior temporal (amygdala pole and hippocampus)	FCD IIIa	1	Right temporal cortectomy	0
Patient 84	Foc NAw Hypermotor MOT	Mesial frontal	FCD Iib	1	Lesionectomy and right frontal cortectomy	1
Patient 85	Foc NAw NMOT Veg / Emotional	Rear T3	Ganglioglioma grade I	1	Right cortectomy and temporal lesionectomy	0
Patient 86	Foc Aw MOT automatisms	Occipital pole, T2, superior occipital gyrus, temporomal basal cortex, parahippocampus, and posterior hippocampus	Gliosis	0	Right temporo-occipital cortical resection	1
Patient 87	Foc Aw, Non-Motor, Cognitive	F3, orbital portion	DNET	1	Cortectomy and right parietal lesionectomy	0
Patient 88	Foc NAw Hypermotor Motor	F3-insula right	FCD IIa	1	Right fronto-insular lesionectomy	0
Patient 89	Foc NAw Hypermotor Motor	F2-F3 and orbital cortex	FCD IIa	0	Right frontal cortectomy	1
Patient 90	Foc Aw Mot Automatismi	Antero-mesial temporal left	FCD IIIa	0	Left antero-mesial temporal lobectomy	0
Patient 91	Foc NAw NMOT Vegetative/Emotional	F3 anteromedial left	FCD IIb	1	Left frontal lesionectomy	1
Patient 92	Foc NAw Hypermotor MOT	Groove F2-F3	FCD IIb	0	Left frontal lesionectomy	1
Patient 93	Foc Aw Mot Automatismi	F1	FCD IIb	1	Frontal cortectomy left	1
Patient 94	Foc NAw Nmot Vegetativa (epigastric aura)	Right basal/temporo-occipital temporal	Gliosis	0	Lobectomy Right temporal disconnection	1
Patient 95	Foc Aw Mot Hypermotor	F1+Subcallosum cortex	FCD IIIb	1	Left frontal cortectomy	1
Patient 96	Foc NAw Nmot Cognitive + Vegetative	Posterior hypoofield+T2-T3	FCD IIIa	1	Right antero-mesial temporal lobectomy	0
Patient 97	Foc NAw Nmot Vegetative-Emotional	Rectum and knee and girdle gyrus	FCD IIb	0	Right cortectomy and frontal lesionectomy	1
Patient 98	Foc NAw Nmot Vegetative	T2-T3 Mediopolar and gloiosis	FCD IIb	0	Lesionectomy and right temporal cortectomy	1
Patient 99	Foc NAw Nmot Vegetativa / Mot Automatismi	Polar and mesial Temporal, T2-T3 and mid-T1	FCD IIIa	1	Temporal cortectomy left	0
Patient 100	Foc Aw Mot Automatismi	T2-T5 Anterior Polar + Mesial Temporal Structures	HS	1	Anterior left temporal lobectomy	0
Patient 101	Foc NAw NMOT Cognitive - Vegetative	Temporal pole and temporomesial structures left	Gliosis	1	Antero-mesial cortectomy left	1
Patient 102	Foc NAw Nmot Emotional	F1 anteropolar, rectal gyrus and subcallous girdle gyrus	FCD IIb	0	Lesionectomy-right frontal cortectomy	0
Patient 103	Foc NAw Nmot Vegetative	Mesial Temporal	HS	0	Temporal cortectomy left	0
Patient 104	Foc NAw Nmot sensitive, then Aw Mot Automatismi	T2-T5e mesial temporal	Oligodendroglioma grade II	1	Cortectomy + temporal lesionectomy left	0
Patient 105	Foc NAw NMOT Sensitive - Vegetative	T2-T3 anteropolar and middle, T1 middle anterior and polar, amygdala, T4,uncus	HS	1	Right temporal cortectomy	0
Patient 106	Foc Aw Mot Automatismi	Polar and mesial Temporal and T4	HS	0	Right temporal cortectomy	0
Patient 107	Foc NAw Nmot Cognitive/Vegetative/Emotional	Temporal pole, amygdala, hippocampus and hippocampal gyrus and slopes of T1, T2, T3 T4	DNET Grade I	1	Lesionectomy and cortectomy	0
Patient 108	Foc NAw Nmot Sensitive / Cognitive	T1 - amygdala	FCD IIa	1	Cortectomy and temporo-parieto-occipital lesionectomy left	1
Patient 109	Foc Aw Mot Spasms	Anteromedial portion of the superior and middle mesial frontal gyrus	FCD IIa	1	Right frontal cortectomy	1
Patient 110	Foc NAw Nmot Vegetative / Emotional / Sensitive	Right lateral polar and parietal temporal	FCD IIa	1	Right temporo-parietal cortectomy	1
Patient 111	Foc NAw Mot Cloniche	Right centro-parietal cortex	FCD IIa	1	Right centro-parietal cortectomy	1
Patient 112	Foc Aw Mot Automatismi	Parahippocampal tour	Ganglioglioma grade II	1	Cortectomy right temporo-occipital lesionectomy	1
Patient 113	Foc Aw Nmot Sensitiva - Vegetative	Right anterior, polar and mesial temporal	DNET Grade I	1	Cortectomy right temporo-occipital partial lesionectomy	0
Patient 114	Focal - Aw - Sensory then motor	Right External Intermediate Parietal Lesionectomy and External and Internal Oarietal Cortectomy	FDC IIb	1	lesionectomy and right parietal cortectomy	1
Patient 115	Focal - Non-Aw - Vegetative and Sensitive	Right polar and anteromesial Temporal	HS and Gliosis	1	Right anteromesial temporal lobectomy	0
Patient 116	Focal - Non-Aw - Motor with clonias	frontal mesial posterior right	FDC Ia	0	Right posterior mesial frontal brain resection	1
Patient 117	Focal - Aw - Vegetative then motor	Right Temporal	Gliosis	1	Cortectomy	1
Patient 118	Focal - Aw - Motor with automatisms	Front right	FDC Iib	1	Right frontal cortectomy	1
Patient 119	Focal - Aw - Sensitive, then motor with automatisms	Right Temporal Pole	Hemangioma and glioneuronal hamartomas	1	Lesionectomy and right anteromesial temporal cortectomy	0
Patient 120	Focal - Non-Aw - Motor with clonias	Frontal left side back	Calcification	1	Lesionectomy	0
Patient 121	Focal - Not Aw - Staring then motor with automatisms	Temporal pole and temporo-mesial structures left	Ganglioglioma and gliosis	1	Lesionectomy and left temporal cortectomy	0
Patient 122	Focal - Vegetative then motor	Frontal anterior paramedian left	Gliosis	0	Left cingulate cortectomy	1
Patient 123	Focal - Aw - Non-Motor, Cognitive/Motor with Automatisms	T1 to T5 to left	HS and Ganglioglioma	1	left temporal cortectomy and lesionectomy	0
Patient 124	Focal - Aw - Sensory then motor	Parallel to the ascending parietal gyrus	Gliosis	1	Parietal cortectomy left	1
Patient 125	Focal - Non-Aw - Cognitive - Non-Motor or Focal - Aw - Staring - Non-Motor	Antero-mesial temporal left	HS1	1	left anteromesial temporal lobectomy	0
Patient 126	Focal - Non-Aw - Sensitive then Motor	First temporal circumvelotion	FCD II b	0	Lesionectomy and right tempor oparietal cortectomy	1
Patient 127	Focal - Non-Aw Vegetative - Emotional, follow automatisms	Pole and middle portion of T1-T5 temporal gyrus and mesial structures	Gliosis	1	Right temporal lobectomy	0
Patient 128	Focal - Non-Aw - Motor, then automatisms	Right front front	FCD IA, non-laminated polymicrogyria	1	Right frontal lesionectomy and lesionectomy	1
Patient 129	Focal - Aw - Non-motor - Vegetative	T1 to T4 antero-mid, mesial temporal structures	FCD III A	1	Right temporal cortectomy	0
Patient 130	Focal - Aw - Non-motor - Sensitive	T2 - T3	FCD I and diffuse heterotopias	1	Lesionectomy and right temporal cortectomy	1
